# Supplementary material for: The Association of the Essential Amino Acids Lysine, Methionine, and Threonine with Clinical Outcomes in Patients at Nutritional Risk: Secondary Analysis of a Randomized Clinical Trial
Source: Nutrients. 2024 Aug 8;16(16):2608. doi: 10.3390/nu16162608 (PMC11357570; doi:10.3390/nu16162608)
Supplement: Supplementary file 1 [file nutrients-16-02608-s001.zip]

Archive with 3 entries (2 files):
- Supplemental Files.pdf
- __MACOSX/
- __MACOSX/._Supplemental Files.docx
